# Supplementary material for: Dynamics of Mycobacterium tuberculosis-Specific and Nonspecific Immune Responses in Women with Tuberculosis Infection during Pregnancy
Source: Microbiol Spectr. 2022 Aug 15;10(5):e01178-22. doi: 10.1128/spectrum.01178-22 (PMC9603000; doi:10.1128/spectrum.01178-22)
Supplement: Supplemental file 2 — Supplemental material. Download spectrum.01178-22-s0002.xlsx, XLSX file, 0.03 MB [file spectrum.01178-22-s0002.xlsx]

## Sheet: IL-1ra
Study code	nilB pg/ml	TB1B pg/ml	TB1B-nilB IL-1ra pg/ml	nilA3 pg/ml	TB1A3 pg/ml	TB1A3-nilA3 IL-1ra pg/ml	nilF9 pg/ml	TB1F9 pg/ml	TB1F9-nilF9 IL-1ra pg/ml
A563	5067.29	5102.72	35.43	3141.27	4688.61	1547.34	5197.15	15254.5	10057.4
G496	6887.15	13893.2	7006.04	6726.57	17362.3	10635.7	5679.53	20864.6	15185.1
G513	18900.2	36863.9	17963.6	17032.6	51850.7	34818.1	23163.8	29332.1	6168.27
G539	4881.51	17547.1	12665.6	5298.08	65884.5	60586.4	12140.2	69715.9	57575.6
G550	1625.72	4014.9	2389.18	2435.79	8719.24	6283.45	2296.59	8313.25	6016.66
G585	9729.07	15006.2	5277.14	9083.66	12317.5	3233.83	8661.3	16238.9	7577.62
G590	5008.25	34080.8	29072.6	13637.7	30083.8	16446.1	1875.97	23047.6	21171.6
G601	3917.35	7500.85	3583.5	4047.9	5793.31	1745.41	2294.81	7049.5	4754.69
G614	3747.5	12016	8268.55	4382.95	14904.1	10521.2	8692.96	21269.8	12576.9
G616	20907.2	30660.3	9753.11	1805.78	8644.97	6839.19	2617.15	19297.4	16680.3
G625	7860.07	51082.8	43222.7	3477.27	35061.2	31583.9	8355.29	19491.6	11136.3
G643	7444.14	26396.5	18952.4	3502.55	30321.4	26818.8	5566.06	24868.4	19302.3
G657	10273.2	19224.8	8951.52	3736.54	59911.9	56175.3	2173.49	24751.2	22577.8
G663	3779.43	8074.79	4295.36	11783.9	10083.2	-1700.68	6339.53	11134.1	4794.58
G664	10273.8	12807	2533.25	11432.7	14495.4	3062.67	5220.74	6653.3	1432.56
G677	2476.91	5220.74	2743.83	2638.2	15017.1	12378.9	4558.09	12571.7	8013.61
G691	8190.19	14418.5	6228.3	3887.5	13966.2	10078.7	4916.77	20222.5	15305.7
H528	2457.29	4266.11	1808.82	2132.59	4519.51	2386.92	946.71	10609.6	9662.89
H529	2683.09	9620.22	6937.13	3822.04	29769.7	25947.7	6408.19	9138.34	2730.15
H537	4878.22	16311.1	11432.9	2208.62	5922.46	3713.84	5468.82	32884.5	27415.7
H623	3435.23	7354.72	3919.49	2824.98	11803.1	8978.08	2876.82	16966.3	14089.5
H712	3613.66	9771.26	6157.6	9315.8	16147.2	6831.39	8977.27	8883.89	-93.38
Abbreviation
B= baseline_1st/2nd trimester
A3= 3rd trimester
F9= 9 months postpartum

## Sheet: IL-2
Study code	nilB pg/ml	TB1B pg/ml	TB1B-nilB IL-2 pg/ml	nilA3 pg/ml	TB1A3 pg/ml	TB1A3-nilA3 IL-2 pg/ml	nilF9 pg/ml	TB1F9 pg/ml	TB1F9-nilF9 IL-2 pg/ml
A563	2.42	23.95	21.53	2.34	47.82	45.48	2.89	30.09	27.2
G496	2.07	46.6	44.53	2.07	452.95	450.88	10.95	192.78	181.83
G513	1.98	102.5	100.52	1.98	225.38	223.4	415.03	927.74	512.71
G539	1.98	57.95	55.97	2.28	170.24	167.96	4.68	188.31	183.63
G550	2.04	54.6	52.56	2.04	141.19	139.15	2.04	213.11	211.07
G585	2.01	47.4	45.39	2.01	120.84	118.83	4.53	86.07	81.54
G590	2.01	136.99	134.98	2.01	98.79	96.78	4.4	196.78	192.38
G601	2.07	80.5	78.43	2.07	39.34	37.27	3.74	114.74	111
G614	2.07	226.32	224.25	2.07	149.5	147.43	13.92	84.77	70.85
G616	2.07	100.92	98.85	2.07	181.8	179.73	8.16	138.69	130.53
G625	2.07	269.53	267.46	2.07	300.7	298.63	19.96	299.51	279.55
G643	1.98	103.23	101.25	1.98	395.1	393.12	1.98	261.28	259.3
G657	2.1	124.78	122.68	19.78	880.1	860.32	12.09	312.3	300.21
G663	2.01	23.2	21.19	2.01	59.6	57.59	2.01	16.2	14.19
G664	2.01	4.46	2.45	2.01	17.31	15.3	13.74	46.67	32.93
G677	2.04	46.32	44.28	10.67	568.88	558.21	13.4	195.09	181.69
G691	2.07	45.73	43.66	2.07	59.29	57.22	23.66	192.97	169.31
H528	2.04	64.3	62.26	2.04	55.66	53.62	2.04	124.92	122.88
H529	2.04	202.26	200.22	3.45	540.78	537.33	3.29	178.46	175.17
H537	1.98	118.69	116.71	1.98	79.78	77.8	1.98	260.3	258.32
H623	NA	NA	NA	NA	NA	NA	NA	NA	NA
H712	2.04	50.05	48.01	2.04	96.09	94.05	2.04	62.66	60.62
Abbreviation
B= baseline_1st/2nd trimester
A3= 3rd trimester
F9= 9 months postpartum
NA = not assayed, due to lack of conditioned plasma volume

## Sheet: IP-10
Study code	nilB pg/ml	TB1B pg/ml	TB1B-nilB IP-10 pg/ml	nilA3 pg/ml	TB1A3 pg/ml	TB1A3-nilA3 IP-10 pg/ml	nilF9 pg/ml	TB1F9 pg/ml	TB1F9-nilF9 IP-10 pg/ml
A563	40.1	1008.47	968.37	59.68	1121.45	1061.77	179.32	2103.71	1924.39
G496	61.43	385.3	323.87	145.47	3590.38	3444.91	956.64	7500	6543.36
G513	67.32	1651.65	1584.33	114.53	7500	7385.47	7500	7500	0
G539	82.82	2829.09	2746.27	249.62	7500	7250.38	776.98	10689.5	9912.47
G550	76	1791.29	1715.29	171.77	4500.76	4328.99	295.28	7151.18	6855.9
G585	734.81	3041.48	2306.67	108.86	2276.5	2167.64	343.36	1892.12	1548.76
G590	146.64	4767.15	4620.51	289.57	7064.65	6775.08	322.6	7198.89	6876.29
G601	143.56	2456.69	2313.13	197.15	1190.84	993.69	338.62	1779.34	1440.72
G614	69.17	3264.5	3195.33	61.59	7034.27	6972.68	806.02	4572.5	3766.48
G616	350.61	4518.33	4167.72	69.12	7500	7430.88	485.44	7254.79	6769.35
G625	78.89	7500	7421.11	129.74	7500	7370.26	2598.94	7500	4901.06
G643	39.342	4112.26	4072.91	36.6945	9519.51	9482.82	156.15	8580.49	8424.35
G657	55.7565	8350.69	8294.94	366.361	18885.8	18519.5	280.053	10871.6	10591.6
G663	94.31	1268.19	1173.88	341.52	2070.24	1728.72	224.44	891.8	667.36
G664	75.91	303.73	227.82	113.78	1978.26	1864.48	414.1	1454.68	1040.58
G677	63.99	871.13	807.14	311.27	7500	7188.73	252.46	2286.94	2034.48
G691	294.17	4405.47	4111.3	181.99	5850.39	5668.4	527.45	4627.16	4099.71
H528	71.15	1090.84	1019.69	58.15	1138.22	1080.07	87.79	4359.44	4271.65
H529	62.05	7497.9	7435.85	361.26	7497.9	7136.64	97.85	858.78	760.93
H537	82.82	3486.89	3404.07	66.64	1580.29	1513.65	88.49	7497.9	7409.41
H623	50.17	1191.97	1141.8	151.92	3924.26	3772.34	421.46	7500	7078.54
H712	121.76	1700.83	1579.07	130.03	1878.17	1748.14	180.89	1065.53	884.64
Abbreviation
B= baseline_1st/2nd trimester
A3= 3rd trimester
F9= 9 months postpartum

## Sheet: MCP-2
Study code	nilB pg/ml	TB1B pg/ml	TB1B-nilB MCP-2 pg/ml	nilA3 pg/ml	TB1A3 pg/ml	TB1A3-nilA3 MCP-2 pg/ml	nilF9 pg/ml	TB1F9 pg/ml	TB1F9-nilF9 MCP-2 pg/ml
A563	29.34	83.52	54.18	29.34	78.55	49.21	48.85	376.06	327.21
G496	42.92	171.21	128.29	28.96	399.2	370.24	152.57	2040.99	1888.42
G513	40.4	1136.79	1096.39	28.96	1491.91	1462.95	2685.6	3396.54	710.94
G539	49.56	379.8	330.24	46.1	1840	1793.9	167.71	3937.03	3769.32
G550	29.34	327.3	297.96	29.34	372.32	342.98	79.06	1275.19	1196.13
G585	93.03	704.35	611.32	64.59	1035.73	971.14	170.72	1585.34	1414.62
G590	41.06	1852.61	1811.55	46.66	860.5	813.84	46.4	1959.35	1912.95
G601	40.16	261.76	221.6	41.13	123.58	82.45	74.49	247.87	173.38
G614	53.83	1498.46	1444.63	33.52	338.13	304.61	254.45	1696.79	1442.34
G616	131.37	1981.38	1850.01	48.9	2643.61	2594.71	213.73	2631.88	2418.15
G625	63.48	2593.63	2530.15	65.02	1053.43	988.41	445.83	2636.58	2190.75
G643	65.19	2304.32	2239.13	46.91	2709.4	2662.49	78.59	3164.72	3086.13
G657	66.74	1419.43	1352.69	51.79	2598.83	2547.04	79.85	1528.48	1448.63
G663	29	61.53	32.53	180.96	335.05	154.09	38.21	210.89	172.68
G664	46.66	144.74	98.08	51.83	389.84	338.01	304.04	1533.88	1229.84
G677	46.1	358.72	312.62	64.06	3011.98	2947.92	85.16	1044.74	959.58
G691	31.8351	302.628	270.793	9.40315	510.642	501.239	39.8707	1288.81	1248.94
H528	35.62	346.45	310.83	29.08	184.95	155.87	62.96	488.69	425.73
H529	29.08	2025.95	1996.87	55.2	3242.8	3187.6	42.91	90.55	47.64
H537	49.85	429.79	379.94	34.5	57.17	22.67	59.77	4417.73	4357.96
H623	33.11	137.1	103.99	75.29	1132.77	1057.48	108.86	719.38	610.52
H712	49.4	330.82	281.42	53.44	333.84	280.4	64.06	749.13	685.07
Abbreviation
B= baseline_1st/2nd trimester
A3= 3rd trimester
F9= 9 months postpartum

## Sheet: MCP-3
Study code	nilB pg/ml	TB1B pg/ml	TB1B-nilB MCP-3 pg/ml	nilA3 pg/ml	TB1A3 pg/ml	TB1A3-nilA3 MCP-3 pg/ml	nilF9 pg/ml	TB1F9 pg/ml	TB1F9-nilF9 MCP-3 pg/ml
A563	915.87	493.54	-422.33	581.78	441.66	-140.12	1135.17	3092.35	1957.18
G496	1504.95	2085.66	580.71	1544	1450.94	-93.06	1887.59	3850.38	1962.79
G513	5520.71	8686.97	3166.26	2924.56	3974.75	1050.19	14926.9	23347.3	8420.38
G539	1277.03	781.56	-495.47	447.6	1277.03	829.43	1029.47	3523.7	2494.23
G550	1915.76	2793.68	877.92	729.11	2065.26	1336.15	994.03	1679.6	685.57
G585	7243.75	6448.33	-795.42	13117.1	6674.27	-6442.87	7146.21	8387.41	1241.2
G590	951.15	3258.74	2307.59	2319.11	2800.46	481.35	161.08	1996	1834.92
G601	2590.54	4325.81	1735.27	1933.79	2001.64	67.85	976.06	1409.76	433.7
G614	1806.14	2911.87	1105.73	355.47	268.1	-87.37	2847.83	8600.17	5752.34
G616	4393.8	8569.15	4175.35	3001.69	11458.6	8456.92	5844.72	11537.4	5692.65
G625	587.82	4326.62	3738.8	228.36	689.67	461.31	940.99	7327.83	6386.84
G643	5554.61	16739.1	11184.5	1575.36	7160.78	5585.42	820.1	9139.93	8319.83
G657	3536.9	3092.24	-444.66	1183.51	3189.21	2005.7	710.95	3431.83	2720.88
G663	1037.38	664.45	-372.93	5834.1	2229	-3605.1	1192.42	3035.16	1842.74
G664	8646.08	8875.69	229.61	8451.15	8276.89	-174.26	15355.5	18826.4	3470.87
G677	1653.33	3544.97	1891.64	1230.64	6219.29	4988.65	3365.69	6659.77	3294.08
G691	315.962	438.991	123.029	71.5808	832.126	760.546	167.767	1112.86	945.09
H528	2419.08	4521.62	2102.54	375.59	694.37	318.78	116.3	407.16	290.86
H529	1695.25	8708.65	7013.4	1016.43	5522.62	4506.19	1951.98	2710.14	758.16
H537	663.26	2662.2	1998.94	415.78	116.3	-299.48	948.71	15024.9	14076.1
H623	766.28	1074.56	308.28	632.78	1677.12	1044.34	1206.64	2128.33	921.69
H712	2226.32	3736.42	1510.1	7719.29	6588.18	-1131.11	2226.32	4910.46	2684.14
Abbreviation
B= baseline_1st/2nd trimester
A3= 3rd trimester
F9= 9 months postpartum

## Sheet: TGF-beta 1
Study code	nilB pg/ml	TB1 B pg/ml	TB1B-nilB TGFb1 pg/ml	nilA3 pg/ml	TB1A3 pg/ml	TB1A3-nilA3 TGFb1 pg/ml	nilF9 pg/ml	TB1F9 pg/ml	TB1F9-nilF9 TGFb1 pg/ml		nilB ng/ml	TB1 B ng/ml	TB1B-nilB TGFb1 ng/ml	nilA3 ng/ml	TB1A3 ng/ml	TB1A3-nilA3 TGFb1 ng/ml	nilF9 ng/ml	TB1F9 ng/ml	TB1F9-nilF9 TGFb1 ng/ml
A563	127389	172412	45022.1	68193.4	72544.2	4350.8	83089	83303.6	214.69		127.389	172.411	45.022	68.1934	72.5443	4.3508	83.089	83.3036	0.21469
G496	61580.6	121019	59438.8	90330.2	78634.4	-11695.8	77870.9	76200.6	-1670.31		61.5806	121.019	59.4388	90.3302	78.6344	-11.6958	77.8709	76.2006	-1.67031
G513	47277.8	68834.4	21556.6	57741.7	50939.4	-6802.33	68348.9	61379.1	-6969.81		47.2778	68.8344	21.5566	57.7417	50.9394	-6.80233	68.3489	61.379	-6.96981
G539	45665.9	37462	-8203.89	78659.6	77480.6	-1179	71313.1	92110.8	20797.7		45.6659	37.462	-8.20389	78.6596	77.4806	-1.179	71.3131	92.1108	20.7977
G550	57331.3	59581.1	2249.77	75284.7	51892.4	-23392.3	126456	34500.5	-91955.1		57.3313	59.5811	2.24977	75.2847	51.8924	-23.3923	126.456	34.5005	-91.9551
G585	94739.9	87301.9	-7438.06	164910	148031	-16879.8	210735	177114	-33620.9		94.7399	87.3019	-7.43806	164.91	148.031	-16.8798	210.735	177.114	-33.6209
G590	73099.3	82362.5	9263.2	78214.4	80495.8	2281.34	43910.3	48125.4	4215.08		73.0993	82.3625	9.2632	78.2144	80.4958	2.28134	43.9103	48.1254	4.21508
G601	83236.5	75371.3	-7865.23	113041	83029.4	-30011.4	63575.5	70477.2	6901.7		83.2365	75.3713	-7.86523	113.041	83.0294	-30.0114	63.5755	70.4772	6.9017
G614	112096	123474	11377.7	44686.3	38325.7	-6360.56	118502	88809.2	-29692.5		112.096	123.474	11.3777	44.6863	38.3257	-6.36056	118.502	88.8092	-29.6925
G616	90634.4	92592.3	1957.9	108812	89794.3	-19018	125832	95197.5	-30634.6		90.6344	92.5923	1.9579	108.812	89.7943	-19.018	125.832	95.1975	-30.6346
G625	34498.9	36814.8	2315.83	62788.7	54760.3	-8028.36	47831.9	48666.5	834.56		34.4989	36.8147	2.31583	62.7887	54.7603	-8.02836	47.8319	48.6665	0.83456
G643	109144	129113	19968.9	189526	147530	-41996.4	85768.3	98761.4	12993.1		109.144	129.113	19.9689	189.526	147.53	-41.9964	85.7683	98.7614	12.9931
G657	138168	141434	3265.9	54464.3	61373.5	6909.24	98000.6	72502.6	-25498		138.168	141.434	3.2659	54.4643	61.3735	6.90924	98.0006	72.5026	-25.498
G663	50661.3	47038.7	-3622.57	79749.9	72894.6	-6855.27	67258.3	70154.2	2895.9		50.6613	47.0387	-3.62257	79.7499	72.8946	-6.85527	67.2583	70.1542	2.8959
G664	80568.9	70638.9	-9929.98	88254	75778.8	-12475.1	137708	97424.7	-40283.8		80.5689	70.6389	-9.92998	88.254	75.7788	-12.4751	137.708	97.4247	-40.2838
G677	51720.1	84100.5	32380.4	59834.1	57048.9	-2785.21	79397.8	101477	22078.7		51.7201	84.1005	32.3804	59.8341	57.0489	-2.78521	79.3978	101.477	22.0787
G691	64432	62159	-2272.97	63243.6	68234.1	4990.51	80404.4	109465	29060.6		64.432	62.159	-2.27297	63.2436	68.2341	4.99051	80.4044	109.465	29.0606
H528	92786.1	80280	-12506.1	68868	71344.2	2476.22	58085.3	57495.3	-589.97		92.7861	80.28	-12.5061	68.868	71.3442	2.47622	58.0853	57.4953	-0.58997
H529	57167.3	49236.1	-7931.2	98836	89809.4	-9026.63	81706.7	73748	-7958.7		57.1673	49.2361	-7.9312	98.836	89.8094	-9.02663	81.7067	73.748	-7.9587
H537	70123.2	91157.9	21034.7	65185.6	57462.5	-7723.11	56740.6	82846.3	26105.7		70.1232	91.1579	21.0347	65.1856	57.4625	-7.72311	56.7406	82.8463	26.1057
H623	51237.3	40501.3	-10736	65410.5	62852.6	-2557.92	71732.6	78523.5	6790.94		51.2373	40.5013	-10.736	65.4105	62.8526	-2.55792	71.7326	78.5235	6.79094
H712	26918.6	66115.9	39197.2	86332.9	80938.3	-5394.67	83579.6	91353.5	7773.91		26.9186	66.1159	39.1972	86.3329	80.9383	-5.39467	83.5796	91.3535	7.77391
Abbreviation
B= baseline_1st/2nd trimester
A3= 3rd trimester
F9= 9 months postpartum
